# Supplementary material for: Integrative evaluation and experimental validation of the immune-modulating potential of dysregulated extracellular matrix genes in high-grade serous ovarian cancer prognosis
Source: Cancer Cell Int. 2023 Sep 30;23:223. doi: 10.1186/s12935-023-03061-y (PMC10543838; doi:10.1186/s12935-023-03061-y)
Supplement: Supplementary file 2 — Supplementary Material 2 [file 12935_2023_3061_MOESM2_ESM.xlsx]

## Sheet: Sheet1
Supplementary Table 3:The clinical information of Xiangya cohort
No.	Age	pT	pN	pM	FIGO	BRCA1	BRCA2
Patient_1	60	3c	1b	0	ⅢC	（+）	（-）
Patient_2	40	3c	1b	1b	ⅣB	NA	NA
Patient_3	58	3c	1b	1b	ⅣB	NA	NA
Patient_4	59	2a	1b	0	ⅢA1	NA	NA
Patient_5	59	3c	0	0	ⅢC	NA	NA
Patient_6	48	3c	x	0	ⅢC	NA	NA
Patient_7	70	3c	x	0	ⅢC	NA	NA
Patient_8	60	3c	1b	0	ⅢC	NA	NA
Patient_9	53	3c	1b	1b	ⅣB	NA	NA
Patient_10	49	3c	0	0	ⅢC	NA	NA
Patient_11	63	3c	1b	0	ⅢC	NA	NA
Patient_12	44	3b	0	0	ⅢB	NA	NA
Patient_13	64	3c	1b	0	ⅢC	NA	NA
Patient_14	51	3b	0	0	ⅢB	（-）	（+）
Patient_15	61	3c	1b	1b	ⅣB	NA	NA
Patient_16	47	3b	x	0	ⅢB	NA	NA
Patient_17	52	3c	1b	1b	ⅣB	NA	NA
Patient_18	51	3b	1b	0	ⅢB	NA	NA
Patient_19	60	3b	0	0	ⅢB	（+）	（-）
Patient_20	63	3c	1b	1b	ⅣB	NA	NA
Patient_21	50	1c	0	0	ⅠC	（-）	（-）
Patient_22	40	1a	0	0	ⅠA	（-）	（-）
Patient_23	70	3c	0	0	ⅢC	NA	NA
Patient_24	49	3c	0	0	ⅢC	（+）	（-）
Patient_25	58	1a	0	0	ⅠA	NA	NA
Patient_26	58	3c	x	1b	ⅣB	NA	NA
Patient_27	67	3c	x	0	ⅢC	NA	NA
Patient_28	56	3b	x	0	ⅢB	NA	NA
Patient_29	59	1a	0	0	ⅠA	NA	NA
Patient_30	58	3c	x	1b	ⅣB	NA	NA
