# Supplementary material for: Integrative evaluation and experimental validation of the immune-modulating potential of dysregulated extracellular matrix genes in high-grade serous ovarian cancer prognosis
Source: Cancer Cell Int. 2023 Sep 30;23:223. doi: 10.1186/s12935-023-03061-y (PMC10543838; doi:10.1186/s12935-023-03061-y)
Supplement: Supplementary file 3 — Supplementary Material 3 [file 12935_2023_3061_MOESM3_ESM.xlsx]

## Sheet: Sheet1
Supplementary Table 2:Summary of 1027 human ECM genes
Symbols	Division	Category
ABI3BP	Core matrisome	ECM Glycoproteins
ADIPOQ	Core matrisome	ECM Glycoproteins
AEBP1	Core matrisome	ECM Glycoproteins
AGRN	Core matrisome	ECM Glycoproteins
AMBN	Core matrisome	ECM Glycoproteins
AMELX	Core matrisome	ECM Glycoproteins
AMELY	Core matrisome	ECM Glycoproteins
BGLAP	Core matrisome	ECM Glycoproteins
BMPER	Core matrisome	ECM Glycoproteins
BSPH1	Core matrisome	ECM Glycoproteins
CDCP2	Core matrisome	ECM Glycoproteins
CILP	Core matrisome	ECM Glycoproteins
CILP2	Core matrisome	ECM Glycoproteins
COCH	Core matrisome	ECM Glycoproteins
COLQ	Core matrisome	ECM Glycoproteins
COMP	Core matrisome	ECM Glycoproteins
CRELD1	Core matrisome	ECM Glycoproteins
CRELD2	Core matrisome	ECM Glycoproteins
CRIM1	Core matrisome	ECM Glycoproteins
CRISPLD1	Core matrisome	ECM Glycoproteins
CRISPLD2	Core matrisome	ECM Glycoproteins
CCN2	Core matrisome	ECM Glycoproteins
CTHRC1	Core matrisome	ECM Glycoproteins
CCN1	Core matrisome	ECM Glycoproteins
INTS6L	Core matrisome	ECM Glycoproteins
DMBT1	Core matrisome	ECM Glycoproteins
DMP1	Core matrisome	ECM Glycoproteins
DPT	Core matrisome	ECM Glycoproteins
DSPP	Core matrisome	ECM Glycoproteins
ECM1	Core matrisome	ECM Glycoproteins
ECM2	Core matrisome	ECM Glycoproteins
EDIL3	Core matrisome	ECM Glycoproteins
EFEMP1	Core matrisome	ECM Glycoproteins
EFEMP2	Core matrisome	ECM Glycoproteins
EGFLAM	Core matrisome	ECM Glycoproteins
ELN	Core matrisome	ECM Glycoproteins
ELSPBP1	Core matrisome	ECM Glycoproteins
EMID1	Core matrisome	ECM Glycoproteins
EMILIN1	Core matrisome	ECM Glycoproteins
EMILIN2	Core matrisome	ECM Glycoproteins
EMILIN3	Core matrisome	ECM Glycoproteins
EYS	Core matrisome	ECM Glycoproteins
FBLN1	Core matrisome	ECM Glycoproteins
FBLN2	Core matrisome	ECM Glycoproteins
FBLN5	Core matrisome	ECM Glycoproteins
FBLN7	Core matrisome	ECM Glycoproteins
FBN1	Core matrisome	ECM Glycoproteins
FBN2	Core matrisome	ECM Glycoproteins
FBN3	Core matrisome	ECM Glycoproteins
FGA	Core matrisome	ECM Glycoproteins
FGB	Core matrisome	ECM Glycoproteins
FGG	Core matrisome	ECM Glycoproteins
FGL1	Core matrisome	ECM Glycoproteins
FGL2	Core matrisome	ECM Glycoproteins
FN1	Core matrisome	ECM Glycoproteins
FNDC1	Core matrisome	ECM Glycoproteins
FNDC7	Core matrisome	ECM Glycoproteins
FNDC8	Core matrisome	ECM Glycoproteins
FRAS1	Core matrisome	ECM Glycoproteins
GAS6	Core matrisome	ECM Glycoproteins
GLDN	Core matrisome	ECM Glycoproteins
HMCN1	Core matrisome	ECM Glycoproteins
HMCN2	Core matrisome	ECM Glycoproteins
IBSP	Core matrisome	ECM Glycoproteins
IGFALS	Core matrisome	ECM Glycoproteins
IGFBP1	Core matrisome	ECM Glycoproteins
IGFBP2	Core matrisome	ECM Glycoproteins
IGFBP3	Core matrisome	ECM Glycoproteins
IGFBP4	Core matrisome	ECM Glycoproteins
IGFBP5	Core matrisome	ECM Glycoproteins
IGFBP6	Core matrisome	ECM Glycoproteins
IGFBP7	Core matrisome	ECM Glycoproteins
IGFBPL1	Core matrisome	ECM Glycoproteins
IGSF10	Core matrisome	ECM Glycoproteins
ANOS1	Core matrisome	ECM Glycoproteins
KCP	Core matrisome	ECM Glycoproteins
LAMA1	Core matrisome	ECM Glycoproteins
LAMA2	Core matrisome	ECM Glycoproteins
LAMA3	Core matrisome	ECM Glycoproteins
LAMA4	Core matrisome	ECM Glycoproteins
LAMA5	Core matrisome	ECM Glycoproteins
LAMB1	Core matrisome	ECM Glycoproteins
LAMB2	Core matrisome	ECM Glycoproteins
LAMB3	Core matrisome	ECM Glycoproteins
LAMB4	Core matrisome	ECM Glycoproteins
LAMC1	Core matrisome	ECM Glycoproteins
LAMC2	Core matrisome	ECM Glycoproteins
LAMC3	Core matrisome	ECM Glycoproteins
LGI1	Core matrisome	ECM Glycoproteins
LGI2	Core matrisome	ECM Glycoproteins
LGI3	Core matrisome	ECM Glycoproteins
LGI4	Core matrisome	ECM Glycoproteins
LRG1	Core matrisome	ECM Glycoproteins
LTBP1	Core matrisome	ECM Glycoproteins
LTBP2	Core matrisome	ECM Glycoproteins
LTBP3	Core matrisome	ECM Glycoproteins
LTBP4	Core matrisome	ECM Glycoproteins
MATN1	Core matrisome	ECM Glycoproteins
MATN2	Core matrisome	ECM Glycoproteins
MATN3	Core matrisome	ECM Glycoproteins
MATN4	Core matrisome	ECM Glycoproteins
MEPE	Core matrisome	ECM Glycoproteins
MFAP1	Core matrisome	ECM Glycoproteins
MFAP2	Core matrisome	ECM Glycoproteins
MFAP3	Core matrisome	ECM Glycoproteins
MFAP4	Core matrisome	ECM Glycoproteins
MFAP5	Core matrisome	ECM Glycoproteins
MFGE8	Core matrisome	ECM Glycoproteins
MGP	Core matrisome	ECM Glycoproteins
MMRN1	Core matrisome	ECM Glycoproteins
MMRN2	Core matrisome	ECM Glycoproteins
MXRA5	Core matrisome	ECM Glycoproteins
NDNF	Core matrisome	ECM Glycoproteins
NELL1	Core matrisome	ECM Glycoproteins
NELL2	Core matrisome	ECM Glycoproteins
NID1	Core matrisome	ECM Glycoproteins
NID2	Core matrisome	ECM Glycoproteins
CCN3	Core matrisome	ECM Glycoproteins
NPNT	Core matrisome	ECM Glycoproteins
NTN1	Core matrisome	ECM Glycoproteins
NTN3	Core matrisome	ECM Glycoproteins
NTN4	Core matrisome	ECM Glycoproteins
NTN5	Core matrisome	ECM Glycoproteins
NTNG1	Core matrisome	ECM Glycoproteins
NTNG2	Core matrisome	ECM Glycoproteins
OIT3	Core matrisome	ECM Glycoproteins
OTOG	Core matrisome	ECM Glycoproteins
OTOL1	Core matrisome	ECM Glycoproteins
PAPLN	Core matrisome	ECM Glycoproteins
PCOLCE	Core matrisome	ECM Glycoproteins
PCOLCE2	Core matrisome	ECM Glycoproteins
POMZP3	Core matrisome	ECM Glycoproteins
POSTN	Core matrisome	ECM Glycoproteins
PXDN	Core matrisome	ECM Glycoproteins
PXDNL	Core matrisome	ECM Glycoproteins
RELN	Core matrisome	ECM Glycoproteins
RSPO1	Core matrisome	ECM Glycoproteins
RSPO2	Core matrisome	ECM Glycoproteins
RSPO3	Core matrisome	ECM Glycoproteins
RSPO4	Core matrisome	ECM Glycoproteins
SBSPON	Core matrisome	ECM Glycoproteins
SLIT1	Core matrisome	ECM Glycoproteins
SLIT2	Core matrisome	ECM Glycoproteins
SLIT3	Core matrisome	ECM Glycoproteins
SMOC1	Core matrisome	ECM Glycoproteins
SMOC2	Core matrisome	ECM Glycoproteins
SNED1	Core matrisome	ECM Glycoproteins
SPARC	Core matrisome	ECM Glycoproteins
SPARCL1	Core matrisome	ECM Glycoproteins
SPON1	Core matrisome	ECM Glycoproteins
SPON2	Core matrisome	ECM Glycoproteins
SPP1	Core matrisome	ECM Glycoproteins
SRPX	Core matrisome	ECM Glycoproteins
SRPX2	Core matrisome	ECM Glycoproteins
SSPO	Core matrisome	ECM Glycoproteins
SVEP1	Core matrisome	ECM Glycoproteins
TECTA	Core matrisome	ECM Glycoproteins
TECTB	Core matrisome	ECM Glycoproteins
TGFBI	Core matrisome	ECM Glycoproteins
THBS1	Core matrisome	ECM Glycoproteins
THBS2	Core matrisome	ECM Glycoproteins
THBS3	Core matrisome	ECM Glycoproteins
THBS4	Core matrisome	ECM Glycoproteins
THSD4	Core matrisome	ECM Glycoproteins
TINAG	Core matrisome	ECM Glycoproteins
TINAGL1	Core matrisome	ECM Glycoproteins
TNC	Core matrisome	ECM Glycoproteins
TNFAIP6	Core matrisome	ECM Glycoproteins
TNN	Core matrisome	ECM Glycoproteins
TNR	Core matrisome	ECM Glycoproteins
TNXB	Core matrisome	ECM Glycoproteins
TSKU	Core matrisome	ECM Glycoproteins
TSPEAR	Core matrisome	ECM Glycoproteins
VIT	Core matrisome	ECM Glycoproteins
VTN	Core matrisome	ECM Glycoproteins
VWA1	Core matrisome	ECM Glycoproteins
VWA2	Core matrisome	ECM Glycoproteins
VWA3A	Core matrisome	ECM Glycoproteins
VWA3B	Core matrisome	ECM Glycoproteins
VWA5A	Core matrisome	ECM Glycoproteins
VWA5B1	Core matrisome	ECM Glycoproteins
VWA5B2	Core matrisome	ECM Glycoproteins
VWA7	Core matrisome	ECM Glycoproteins
INTS14	Core matrisome	ECM Glycoproteins
VWCE	Core matrisome	ECM Glycoproteins
VWDE	Core matrisome	ECM Glycoproteins
VWF	Core matrisome	ECM Glycoproteins
CCN4	Core matrisome	ECM Glycoproteins
CCN5	Core matrisome	ECM Glycoproteins
CCN6	Core matrisome	ECM Glycoproteins
ZP1	Core matrisome	ECM Glycoproteins
ZP2	Core matrisome	ECM Glycoproteins
ZP3	Core matrisome	ECM Glycoproteins
ZP4	Core matrisome	ECM Glycoproteins
ZPLD1	Core matrisome	ECM Glycoproteins
COL10A1	Core matrisome	Collagens
COL11A1	Core matrisome	Collagens
COL11A2	Core matrisome	Collagens
COL12A1	Core matrisome	Collagens
COL13A1	Core matrisome	Collagens
COL14A1	Core matrisome	Collagens
COL15A1	Core matrisome	Collagens
COL16A1	Core matrisome	Collagens
COL17A1	Core matrisome	Collagens
COL18A1	Core matrisome	Collagens
COL19A1	Core matrisome	Collagens
COL1A1	Core matrisome	Collagens
COL1A2	Core matrisome	Collagens
COL20A1	Core matrisome	Collagens
COL21A1	Core matrisome	Collagens
COL22A1	Core matrisome	Collagens
COL23A1	Core matrisome	Collagens
COL24A1	Core matrisome	Collagens
COL25A1	Core matrisome	Collagens
COL26A1	Core matrisome	Collagens
COL27A1	Core matrisome	Collagens
COL28A1	Core matrisome	Collagens
COL2A1	Core matrisome	Collagens
COL3A1	Core matrisome	Collagens
COL4A1	Core matrisome	Collagens
COL4A2	Core matrisome	Collagens
COL4A3	Core matrisome	Collagens
COL4A4	Core matrisome	Collagens
COL4A5	Core matrisome	Collagens
COL4A6	Core matrisome	Collagens
COL5A1	Core matrisome	Collagens
COL5A2	Core matrisome	Collagens
COL5A3	Core matrisome	Collagens
COL6A1	Core matrisome	Collagens
COL6A2	Core matrisome	Collagens
COL6A3	Core matrisome	Collagens
COL6A5	Core matrisome	Collagens
COL6A6	Core matrisome	Collagens
COL7A1	Core matrisome	Collagens
COL8A1	Core matrisome	Collagens
COL8A2	Core matrisome	Collagens
COL9A1	Core matrisome	Collagens
COL9A2	Core matrisome	Collagens
COL9A3	Core matrisome	Collagens
ACAN	Core matrisome	Proteoglycans
ASPN	Core matrisome	Proteoglycans
BCAN	Core matrisome	Proteoglycans
BGN	Core matrisome	Proteoglycans
CHAD	Core matrisome	Proteoglycans
CHADL	Core matrisome	Proteoglycans
DCN	Core matrisome	Proteoglycans
EPYC	Core matrisome	Proteoglycans
ESM1	Core matrisome	Proteoglycans
FMOD	Core matrisome	Proteoglycans
HAPLN1	Core matrisome	Proteoglycans
HAPLN2	Core matrisome	Proteoglycans
HAPLN3	Core matrisome	Proteoglycans
HAPLN4	Core matrisome	Proteoglycans
HSPG2	Core matrisome	Proteoglycans
IMPG1	Core matrisome	Proteoglycans
IMPG2	Core matrisome	Proteoglycans
KERA	Core matrisome	Proteoglycans
LUM	Core matrisome	Proteoglycans
NCAN	Core matrisome	Proteoglycans
NYX	Core matrisome	Proteoglycans
OGN	Core matrisome	Proteoglycans
OMD	Core matrisome	Proteoglycans
OPTC	Core matrisome	Proteoglycans
PODN	Core matrisome	Proteoglycans
PODNL1	Core matrisome	Proteoglycans
PRELP	Core matrisome	Proteoglycans
PRG2	Core matrisome	Proteoglycans
PRG3	Core matrisome	Proteoglycans
PRG4	Core matrisome	Proteoglycans
SPOCK1	Core matrisome	Proteoglycans
SPOCK2	Core matrisome	Proteoglycans
SPOCK3	Core matrisome	Proteoglycans
SRGN	Core matrisome	Proteoglycans
VCAN	Core matrisome	Proteoglycans
ANXA1	Matrisome-associated	ECM-affiliated Proteins
ANXA10	Matrisome-associated	ECM-affiliated Proteins
ANXA11	Matrisome-associated	ECM-affiliated Proteins
ANXA13	Matrisome-associated	ECM-affiliated Proteins
ANXA2	Matrisome-associated	ECM-affiliated Proteins
ANXA3	Matrisome-associated	ECM-affiliated Proteins
ANXA4	Matrisome-associated	ECM-affiliated Proteins
ANXA5	Matrisome-associated	ECM-affiliated Proteins
ANXA6	Matrisome-associated	ECM-affiliated Proteins
ANXA7	Matrisome-associated	ECM-affiliated Proteins
ANXA8	Matrisome-associated	ECM-affiliated Proteins
ANXA8L1	Matrisome-associated	ECM-affiliated Proteins
ANXA9	Matrisome-associated	ECM-affiliated Proteins
C1QA	Matrisome-associated	ECM-affiliated Proteins
C1QB	Matrisome-associated	ECM-affiliated Proteins
C1QC	Matrisome-associated	ECM-affiliated Proteins
C1QL1	Matrisome-associated	ECM-affiliated Proteins
C1QL2	Matrisome-associated	ECM-affiliated Proteins
C1QL3	Matrisome-associated	ECM-affiliated Proteins
C1QL4	Matrisome-associated	ECM-affiliated Proteins
C1QTNF1	Matrisome-associated	ECM-affiliated Proteins
C1QTNF2	Matrisome-associated	ECM-affiliated Proteins
C1QTNF3	Matrisome-associated	ECM-affiliated Proteins
C1QTNF4	Matrisome-associated	ECM-affiliated Proteins
C1QTNF5	Matrisome-associated	ECM-affiliated Proteins
C1QTNF6	Matrisome-associated	ECM-affiliated Proteins
C1QTNF7	Matrisome-associated	ECM-affiliated Proteins
C1QTNF8	Matrisome-associated	ECM-affiliated Proteins
C1QTNF9	Matrisome-associated	ECM-affiliated Proteins
CD209	Matrisome-associated	ECM-affiliated Proteins
CLC	Matrisome-associated	ECM-affiliated Proteins
CLEC10A	Matrisome-associated	ECM-affiliated Proteins
CLEC11A	Matrisome-associated	ECM-affiliated Proteins
CLEC12A	Matrisome-associated	ECM-affiliated Proteins
CLEC12B	Matrisome-associated	ECM-affiliated Proteins
CLEC14A	Matrisome-associated	ECM-affiliated Proteins
CLEC17A	Matrisome-associated	ECM-affiliated Proteins
CLEC18A	Matrisome-associated	ECM-affiliated Proteins
CLEC18B	Matrisome-associated	ECM-affiliated Proteins
CLEC18C	Matrisome-associated	ECM-affiliated Proteins
CLEC19A	Matrisome-associated	ECM-affiliated Proteins
CLEC1A	Matrisome-associated	ECM-affiliated Proteins
CLEC1B	Matrisome-associated	ECM-affiliated Proteins
CLEC2A	Matrisome-associated	ECM-affiliated Proteins
CLEC2B	Matrisome-associated	ECM-affiliated Proteins
CLEC2D	Matrisome-associated	ECM-affiliated Proteins
CLEC2L	Matrisome-associated	ECM-affiliated Proteins
CLEC3A	Matrisome-associated	ECM-affiliated Proteins
CLEC3B	Matrisome-associated	ECM-affiliated Proteins
CLEC4A	Matrisome-associated	ECM-affiliated Proteins
CLEC4C	Matrisome-associated	ECM-affiliated Proteins
CLEC4D	Matrisome-associated	ECM-affiliated Proteins
CLEC4E	Matrisome-associated	ECM-affiliated Proteins
CLEC4F	Matrisome-associated	ECM-affiliated Proteins
CLEC4G	Matrisome-associated	ECM-affiliated Proteins
CLEC4M	Matrisome-associated	ECM-affiliated Proteins
CLEC5A	Matrisome-associated	ECM-affiliated Proteins
CLEC6A	Matrisome-associated	ECM-affiliated Proteins
CLEC7A	Matrisome-associated	ECM-affiliated Proteins
CLEC9A	Matrisome-associated	ECM-affiliated Proteins
COLEC10	Matrisome-associated	ECM-affiliated Proteins
COLEC11	Matrisome-associated	ECM-affiliated Proteins
COLEC12	Matrisome-associated	ECM-affiliated Proteins
CSPG4	Matrisome-associated	ECM-affiliated Proteins
CSPG5	Matrisome-associated	ECM-affiliated Proteins
ELFN1	Matrisome-associated	ECM-affiliated Proteins
ELFN2	Matrisome-associated	ECM-affiliated Proteins
EMCN	Matrisome-associated	ECM-affiliated Proteins
FCN1	Matrisome-associated	ECM-affiliated Proteins
FCN2	Matrisome-associated	ECM-affiliated Proteins
FCN3	Matrisome-associated	ECM-affiliated Proteins
FREM1	Matrisome-associated	ECM-affiliated Proteins
FREM2	Matrisome-associated	ECM-affiliated Proteins
FREM3	Matrisome-associated	ECM-affiliated Proteins
GPC1	Matrisome-associated	ECM-affiliated Proteins
GPC2	Matrisome-associated	ECM-affiliated Proteins
GPC3	Matrisome-associated	ECM-affiliated Proteins
GPC4	Matrisome-associated	ECM-affiliated Proteins
GPC5	Matrisome-associated	ECM-affiliated Proteins
GPC6	Matrisome-associated	ECM-affiliated Proteins
GREM1	Matrisome-associated	ECM-affiliated Proteins
GRIFIN	Matrisome-associated	ECM-affiliated Proteins
HPX	Matrisome-associated	ECM-affiliated Proteins
LGALSL	Matrisome-associated	ECM-affiliated Proteins
ITLN1	Matrisome-associated	ECM-affiliated Proteins
ITLN2	Matrisome-associated	ECM-affiliated Proteins
LGALS1	Matrisome-associated	ECM-affiliated Proteins
LGALS12	Matrisome-associated	ECM-affiliated Proteins
LGALS13	Matrisome-associated	ECM-affiliated Proteins
LGALS14	Matrisome-associated	ECM-affiliated Proteins
LGALS16	Matrisome-associated	ECM-affiliated Proteins
LGALS2	Matrisome-associated	ECM-affiliated Proteins
LGALS3	Matrisome-associated	ECM-affiliated Proteins
LGALS4	Matrisome-associated	ECM-affiliated Proteins
LGALS7	Matrisome-associated	ECM-affiliated Proteins
LGALS8	Matrisome-associated	ECM-affiliated Proteins
LGALS9	Matrisome-associated	ECM-affiliated Proteins
LGALS9B	Matrisome-associated	ECM-affiliated Proteins
LGALS9C	Matrisome-associated	ECM-affiliated Proteins
LMAN1	Matrisome-associated	ECM-affiliated Proteins
LMAN1L	Matrisome-associated	ECM-affiliated Proteins
MBL2	Matrisome-associated	ECM-affiliated Proteins
MUC1	Matrisome-associated	ECM-affiliated Proteins
MUC12	Matrisome-associated	ECM-affiliated Proteins
MUC13	Matrisome-associated	ECM-affiliated Proteins
MUC15	Matrisome-associated	ECM-affiliated Proteins
MUC16	Matrisome-associated	ECM-affiliated Proteins
MUC17	Matrisome-associated	ECM-affiliated Proteins
MUC19	Matrisome-associated	ECM-affiliated Proteins
MUC2	Matrisome-associated	ECM-affiliated Proteins
MUC20	Matrisome-associated	ECM-affiliated Proteins
MUC21	Matrisome-associated	ECM-affiliated Proteins
MUC22	Matrisome-associated	ECM-affiliated Proteins
MUC3A	Matrisome-associated	ECM-affiliated Proteins
MUC4	Matrisome-associated	ECM-affiliated Proteins
MUC5AC	Matrisome-associated	ECM-affiliated Proteins
MUC5B	Matrisome-associated	ECM-affiliated Proteins
MUC6	Matrisome-associated	ECM-affiliated Proteins
MUC7	Matrisome-associated	ECM-affiliated Proteins
MUC8	Matrisome-associated	ECM-affiliated Proteins
MUCL1	Matrisome-associated	ECM-affiliated Proteins
OVGP1	Matrisome-associated	ECM-affiliated Proteins
PARM1	Matrisome-associated	ECM-affiliated Proteins
PLXDC1	Matrisome-associated	ECM-affiliated Proteins
PLXDC2	Matrisome-associated	ECM-affiliated Proteins
PLXNA1	Matrisome-associated	ECM-affiliated Proteins
PLXNA2	Matrisome-associated	ECM-affiliated Proteins
PLXNA3	Matrisome-associated	ECM-affiliated Proteins
PLXNA4	Matrisome-associated	ECM-affiliated Proteins
PLXNB1	Matrisome-associated	ECM-affiliated Proteins
PLXNB2	Matrisome-associated	ECM-affiliated Proteins
PLXNB3	Matrisome-associated	ECM-affiliated Proteins
PLXNC1	Matrisome-associated	ECM-affiliated Proteins
PLXND1	Matrisome-associated	ECM-affiliated Proteins
OPRPN	Matrisome-associated	ECM-affiliated Proteins
REG1A	Matrisome-associated	ECM-affiliated Proteins
REG1B	Matrisome-associated	ECM-affiliated Proteins
REG3A	Matrisome-associated	ECM-affiliated Proteins
REG3G	Matrisome-associated	ECM-affiliated Proteins
REG4	Matrisome-associated	ECM-affiliated Proteins
SDC1	Matrisome-associated	ECM-affiliated Proteins
SDC2	Matrisome-associated	ECM-affiliated Proteins
SDC3	Matrisome-associated	ECM-affiliated Proteins
SDC4	Matrisome-associated	ECM-affiliated Proteins
SEMA3A	Matrisome-associated	ECM-affiliated Proteins
SEMA3B	Matrisome-associated	ECM-affiliated Proteins
SEMA3C	Matrisome-associated	ECM-affiliated Proteins
SEMA3D	Matrisome-associated	ECM-affiliated Proteins
SEMA3E	Matrisome-associated	ECM-affiliated Proteins
SEMA3F	Matrisome-associated	ECM-affiliated Proteins
SEMA3G	Matrisome-associated	ECM-affiliated Proteins
SEMA4A	Matrisome-associated	ECM-affiliated Proteins
SEMA4B	Matrisome-associated	ECM-affiliated Proteins
SEMA4C	Matrisome-associated	ECM-affiliated Proteins
SEMA4D	Matrisome-associated	ECM-affiliated Proteins
SEMA4F	Matrisome-associated	ECM-affiliated Proteins
SEMA4G	Matrisome-associated	ECM-affiliated Proteins
SEMA5A	Matrisome-associated	ECM-affiliated Proteins
SEMA5B	Matrisome-associated	ECM-affiliated Proteins
SEMA6A	Matrisome-associated	ECM-affiliated Proteins
SEMA6B	Matrisome-associated	ECM-affiliated Proteins
SEMA6C	Matrisome-associated	ECM-affiliated Proteins
SEMA6D	Matrisome-associated	ECM-affiliated Proteins
SEMA7A	Matrisome-associated	ECM-affiliated Proteins
SFTA2	Matrisome-associated	ECM-affiliated Proteins
SFTA3	Matrisome-associated	ECM-affiliated Proteins
SFTPA1	Matrisome-associated	ECM-affiliated Proteins
SFTPA2	Matrisome-associated	ECM-affiliated Proteins
SFTPB	Matrisome-associated	ECM-affiliated Proteins
SFTPC	Matrisome-associated	ECM-affiliated Proteins
SFTPD	Matrisome-associated	ECM-affiliated Proteins
A2M	Matrisome-associated	ECM Regulators
A2ML1	Matrisome-associated	ECM Regulators
ADAM10	Matrisome-associated	ECM Regulators
ADAM11	Matrisome-associated	ECM Regulators
ADAM12	Matrisome-associated	ECM Regulators
ADAM15	Matrisome-associated	ECM Regulators
ADAM17	Matrisome-associated	ECM Regulators
ADAM18	Matrisome-associated	ECM Regulators
ADAM19	Matrisome-associated	ECM Regulators
ADAM2	Matrisome-associated	ECM Regulators
ADAM20	Matrisome-associated	ECM Regulators
ADAM21	Matrisome-associated	ECM Regulators
ADAM22	Matrisome-associated	ECM Regulators
ADAM23	Matrisome-associated	ECM Regulators
ADAM28	Matrisome-associated	ECM Regulators
ADAM29	Matrisome-associated	ECM Regulators
ADAM30	Matrisome-associated	ECM Regulators
ADAM32	Matrisome-associated	ECM Regulators
ADAM33	Matrisome-associated	ECM Regulators
ADAM7	Matrisome-associated	ECM Regulators
ADAM8	Matrisome-associated	ECM Regulators
ADAM9	Matrisome-associated	ECM Regulators
ADAMDEC1	Matrisome-associated	ECM Regulators
ADAMTS1	Matrisome-associated	ECM Regulators
ADAMTS10	Matrisome-associated	ECM Regulators
ADAMTS12	Matrisome-associated	ECM Regulators
ADAMTS13	Matrisome-associated	ECM Regulators
ADAMTS14	Matrisome-associated	ECM Regulators
ADAMTS15	Matrisome-associated	ECM Regulators
ADAMTS16	Matrisome-associated	ECM Regulators
ADAMTS17	Matrisome-associated	ECM Regulators
ADAMTS18	Matrisome-associated	ECM Regulators
ADAMTS19	Matrisome-associated	ECM Regulators
ADAMTS2	Matrisome-associated	ECM Regulators
ADAMTS20	Matrisome-associated	ECM Regulators
ADAMTS3	Matrisome-associated	ECM Regulators
ADAMTS4	Matrisome-associated	ECM Regulators
ADAMTS5	Matrisome-associated	ECM Regulators
ADAMTS6	Matrisome-associated	ECM Regulators
ADAMTS7	Matrisome-associated	ECM Regulators
ADAMTS8	Matrisome-associated	ECM Regulators
ADAMTS9	Matrisome-associated	ECM Regulators
ADAMTSL1	Matrisome-associated	ECM Regulators
ADAMTSL2	Matrisome-associated	ECM Regulators
ADAMTSL3	Matrisome-associated	ECM Regulators
ADAMTSL4	Matrisome-associated	ECM Regulators
ADAMTSL5	Matrisome-associated	ECM Regulators
AGT	Matrisome-associated	ECM Regulators
AMBP	Matrisome-associated	ECM Regulators
ASTL	Matrisome-associated	ECM Regulators
BMP1	Matrisome-associated	ECM Regulators
C17orf58	Matrisome-associated	ECM Regulators
CD109	Matrisome-associated	ECM Regulators
CELA1	Matrisome-associated	ECM Regulators
CELA2A	Matrisome-associated	ECM Regulators
CELA2B	Matrisome-associated	ECM Regulators
CELA3A	Matrisome-associated	ECM Regulators
CELA3B	Matrisome-associated	ECM Regulators
CPAMD8	Matrisome-associated	ECM Regulators
CPN2	Matrisome-associated	ECM Regulators
CST1	Matrisome-associated	ECM Regulators
CST11	Matrisome-associated	ECM Regulators
CST2	Matrisome-associated	ECM Regulators
CST3	Matrisome-associated	ECM Regulators
CST4	Matrisome-associated	ECM Regulators
CST5	Matrisome-associated	ECM Regulators
CST6	Matrisome-associated	ECM Regulators
CST7	Matrisome-associated	ECM Regulators
CST8	Matrisome-associated	ECM Regulators
CST9	Matrisome-associated	ECM Regulators
CST9L	Matrisome-associated	ECM Regulators
CSTA	Matrisome-associated	ECM Regulators
CSTB	Matrisome-associated	ECM Regulators
CSTL1	Matrisome-associated	ECM Regulators
CTSA	Matrisome-associated	ECM Regulators
CTSB	Matrisome-associated	ECM Regulators
CTSC	Matrisome-associated	ECM Regulators
CTSD	Matrisome-associated	ECM Regulators
CTSE	Matrisome-associated	ECM Regulators
CTSF	Matrisome-associated	ECM Regulators
CTSG	Matrisome-associated	ECM Regulators
CTSH	Matrisome-associated	ECM Regulators
CTSK	Matrisome-associated	ECM Regulators
CTSL	Matrisome-associated	ECM Regulators
CTSO	Matrisome-associated	ECM Regulators
CTSS	Matrisome-associated	ECM Regulators
CTSV	Matrisome-associated	ECM Regulators
CTSW	Matrisome-associated	ECM Regulators
CTSZ	Matrisome-associated	ECM Regulators
EGLN1	Matrisome-associated	ECM Regulators
EGLN2	Matrisome-associated	ECM Regulators
EGLN3	Matrisome-associated	ECM Regulators
ELANE	Matrisome-associated	ECM Regulators
F10	Matrisome-associated	ECM Regulators
F12	Matrisome-associated	ECM Regulators
F13A1	Matrisome-associated	ECM Regulators
F13B	Matrisome-associated	ECM Regulators
F2	Matrisome-associated	ECM Regulators
F7	Matrisome-associated	ECM Regulators
F9	Matrisome-associated	ECM Regulators
FAM20A	Matrisome-associated	ECM Regulators
FAM20B	Matrisome-associated	ECM Regulators
FAM20C	Matrisome-associated	ECM Regulators
HABP2	Matrisome-associated	ECM Regulators
HMSD	Matrisome-associated	ECM Regulators
HPSE	Matrisome-associated	ECM Regulators
HPSE2	Matrisome-associated	ECM Regulators
HRG	Matrisome-associated	ECM Regulators
HTRA1	Matrisome-associated	ECM Regulators
HTRA3	Matrisome-associated	ECM Regulators
HTRA4	Matrisome-associated	ECM Regulators
HYAL1	Matrisome-associated	ECM Regulators
HYAL2	Matrisome-associated	ECM Regulators
HYAL3	Matrisome-associated	ECM Regulators
HYAL4	Matrisome-associated	ECM Regulators
ITIH1	Matrisome-associated	ECM Regulators
ITIH2	Matrisome-associated	ECM Regulators
ITIH3	Matrisome-associated	ECM Regulators
ITIH4	Matrisome-associated	ECM Regulators
ITIH5	Matrisome-associated	ECM Regulators
ITIH6	Matrisome-associated	ECM Regulators
KAZALD1	Matrisome-associated	ECM Regulators
KNG1	Matrisome-associated	ECM Regulators
KY	Matrisome-associated	ECM Regulators
P3H1	Matrisome-associated	ECM Regulators
P3H2	Matrisome-associated	ECM Regulators
P3H3	Matrisome-associated	ECM Regulators
LOX	Matrisome-associated	ECM Regulators
LOXL1	Matrisome-associated	ECM Regulators
LOXL2	Matrisome-associated	ECM Regulators
LOXL3	Matrisome-associated	ECM Regulators
LOXL4	Matrisome-associated	ECM Regulators
LPA	Matrisome-associated	ECM Regulators
MASP1	Matrisome-associated	ECM Regulators
MASP2	Matrisome-associated	ECM Regulators
MEP1A	Matrisome-associated	ECM Regulators
MEP1B	Matrisome-associated	ECM Regulators
MMP1	Matrisome-associated	ECM Regulators
MMP10	Matrisome-associated	ECM Regulators
MMP11	Matrisome-associated	ECM Regulators
MMP12	Matrisome-associated	ECM Regulators
MMP13	Matrisome-associated	ECM Regulators
MMP14	Matrisome-associated	ECM Regulators
MMP15	Matrisome-associated	ECM Regulators
MMP16	Matrisome-associated	ECM Regulators
MMP17	Matrisome-associated	ECM Regulators
MMP19	Matrisome-associated	ECM Regulators
MMP2	Matrisome-associated	ECM Regulators
MMP20	Matrisome-associated	ECM Regulators
MMP21	Matrisome-associated	ECM Regulators
MMP23B	Matrisome-associated	ECM Regulators
MMP24	Matrisome-associated	ECM Regulators
MMP25	Matrisome-associated	ECM Regulators
MMP26	Matrisome-associated	ECM Regulators
MMP27	Matrisome-associated	ECM Regulators
MMP28	Matrisome-associated	ECM Regulators
MMP3	Matrisome-associated	ECM Regulators
MMP7	Matrisome-associated	ECM Regulators
MMP8	Matrisome-associated	ECM Regulators
MMP9	Matrisome-associated	ECM Regulators
NGLY1	Matrisome-associated	ECM Regulators
OGFOD1	Matrisome-associated	ECM Regulators
OGFOD2	Matrisome-associated	ECM Regulators
P4HA1	Matrisome-associated	ECM Regulators
P4HA2	Matrisome-associated	ECM Regulators
P4HA3	Matrisome-associated	ECM Regulators
P4HTM	Matrisome-associated	ECM Regulators
PAMR1	Matrisome-associated	ECM Regulators
PAPPA	Matrisome-associated	ECM Regulators
PAPPA2	Matrisome-associated	ECM Regulators
PCSK5	Matrisome-associated	ECM Regulators
PCSK6	Matrisome-associated	ECM Regulators
PI3	Matrisome-associated	ECM Regulators
PLAT	Matrisome-associated	ECM Regulators
PLAU	Matrisome-associated	ECM Regulators
PLG	Matrisome-associated	ECM Regulators
PLOD1	Matrisome-associated	ECM Regulators
PLOD2	Matrisome-associated	ECM Regulators
PLOD3	Matrisome-associated	ECM Regulators
PRSS1	Matrisome-associated	ECM Regulators
PRSS12	Matrisome-associated	ECM Regulators
PRSS2	Matrisome-associated	ECM Regulators
PRSS3	Matrisome-associated	ECM Regulators
PZP	Matrisome-associated	ECM Regulators
SERPINA1	Matrisome-associated	ECM Regulators
SERPINA10	Matrisome-associated	ECM Regulators
SERPINA11	Matrisome-associated	ECM Regulators
SERPINA12	Matrisome-associated	ECM Regulators
SERPINA2	Matrisome-associated	ECM Regulators
SERPINA3	Matrisome-associated	ECM Regulators
SERPINA4	Matrisome-associated	ECM Regulators
SERPINA5	Matrisome-associated	ECM Regulators
SERPINA6	Matrisome-associated	ECM Regulators
SERPINA7	Matrisome-associated	ECM Regulators
SERPINA9	Matrisome-associated	ECM Regulators
SERPINB1	Matrisome-associated	ECM Regulators
SERPINB10	Matrisome-associated	ECM Regulators
SERPINB11	Matrisome-associated	ECM Regulators
SERPINB12	Matrisome-associated	ECM Regulators
SERPINB13	Matrisome-associated	ECM Regulators
SERPINB2	Matrisome-associated	ECM Regulators
SERPINB3	Matrisome-associated	ECM Regulators
SERPINB4	Matrisome-associated	ECM Regulators
SERPINB5	Matrisome-associated	ECM Regulators
SERPINB6	Matrisome-associated	ECM Regulators
SERPINB7	Matrisome-associated	ECM Regulators
SERPINB8	Matrisome-associated	ECM Regulators
SERPINB9	Matrisome-associated	ECM Regulators
SERPINC1	Matrisome-associated	ECM Regulators
SERPIND1	Matrisome-associated	ECM Regulators
SERPINE1	Matrisome-associated	ECM Regulators
SERPINE2	Matrisome-associated	ECM Regulators
SERPINE3	Matrisome-associated	ECM Regulators
SERPINF1	Matrisome-associated	ECM Regulators
SERPINF2	Matrisome-associated	ECM Regulators
SERPING1	Matrisome-associated	ECM Regulators
SERPINH1	Matrisome-associated	ECM Regulators
SERPINI1	Matrisome-associated	ECM Regulators
SERPINI2	Matrisome-associated	ECM Regulators
SLPI	Matrisome-associated	ECM Regulators
SPAM1	Matrisome-associated	ECM Regulators
ST14	Matrisome-associated	ECM Regulators
SULF1	Matrisome-associated	ECM Regulators
SULF2	Matrisome-associated	ECM Regulators
TGM1	Matrisome-associated	ECM Regulators
TGM2	Matrisome-associated	ECM Regulators
TGM3	Matrisome-associated	ECM Regulators
TGM4	Matrisome-associated	ECM Regulators
TGM5	Matrisome-associated	ECM Regulators
TGM6	Matrisome-associated	ECM Regulators
TGM7	Matrisome-associated	ECM Regulators
TIMP1	Matrisome-associated	ECM Regulators
TIMP2	Matrisome-associated	ECM Regulators
TIMP3	Matrisome-associated	ECM Regulators
TIMP4	Matrisome-associated	ECM Regulators
TLL1	Matrisome-associated	ECM Regulators
TLL2	Matrisome-associated	ECM Regulators
TMPRSS15	Matrisome-associated	ECM Regulators
AMH	Matrisome-associated	Secreted Factors
ANGPT1	Matrisome-associated	Secreted Factors
ANGPT2	Matrisome-associated	Secreted Factors
ANGPT4	Matrisome-associated	Secreted Factors
ANGPTL1	Matrisome-associated	Secreted Factors
ANGPTL2	Matrisome-associated	Secreted Factors
ANGPTL3	Matrisome-associated	Secreted Factors
ANGPTL4	Matrisome-associated	Secreted Factors
ANGPTL5	Matrisome-associated	Secreted Factors
ANGPTL6	Matrisome-associated	Secreted Factors
ANGPTL7	Matrisome-associated	Secreted Factors
AREG	Matrisome-associated	Secreted Factors
ARTN	Matrisome-associated	Secreted Factors
BDNF	Matrisome-associated	Secreted Factors
BMP10	Matrisome-associated	Secreted Factors
BMP15	Matrisome-associated	Secreted Factors
BMP2	Matrisome-associated	Secreted Factors
BMP3	Matrisome-associated	Secreted Factors
BMP4	Matrisome-associated	Secreted Factors
BMP5	Matrisome-associated	Secreted Factors
BMP6	Matrisome-associated	Secreted Factors
BMP7	Matrisome-associated	Secreted Factors
BMP8A	Matrisome-associated	Secreted Factors
BMP8B	Matrisome-associated	Secreted Factors
BRINP2	Matrisome-associated	Secreted Factors
BRINP3	Matrisome-associated	Secreted Factors
BTC	Matrisome-associated	Secreted Factors
C1QTNF9B	Matrisome-associated	Secreted Factors
CBLN1	Matrisome-associated	Secreted Factors
CBLN2	Matrisome-associated	Secreted Factors
CBLN3	Matrisome-associated	Secreted Factors
CBLN4	Matrisome-associated	Secreted Factors
CCBE1	Matrisome-associated	Secreted Factors
CCL1	Matrisome-associated	Secreted Factors
CCL11	Matrisome-associated	Secreted Factors
CCL13	Matrisome-associated	Secreted Factors
CCL14	Matrisome-associated	Secreted Factors
CCL15	Matrisome-associated	Secreted Factors
CCL16	Matrisome-associated	Secreted Factors
CCL17	Matrisome-associated	Secreted Factors
CCL18	Matrisome-associated	Secreted Factors
CCL19	Matrisome-associated	Secreted Factors
CCL2	Matrisome-associated	Secreted Factors
CCL20	Matrisome-associated	Secreted Factors
CCL21	Matrisome-associated	Secreted Factors
CCL22	Matrisome-associated	Secreted Factors
CCL23	Matrisome-associated	Secreted Factors
CCL24	Matrisome-associated	Secreted Factors
CCL25	Matrisome-associated	Secreted Factors
CCL26	Matrisome-associated	Secreted Factors
CCL27	Matrisome-associated	Secreted Factors
CCL28	Matrisome-associated	Secreted Factors
CCL3	Matrisome-associated	Secreted Factors
CCL3L3	Matrisome-associated	Secreted Factors
CCL4	Matrisome-associated	Secreted Factors
CCL4L1	Matrisome-associated	Secreted Factors
CCL4L2	Matrisome-associated	Secreted Factors
CCL5	Matrisome-associated	Secreted Factors
CCL7	Matrisome-associated	Secreted Factors
CCL8	Matrisome-associated	Secreted Factors
CFC1	Matrisome-associated	Secreted Factors
CFC1B	Matrisome-associated	Secreted Factors
CHRD	Matrisome-associated	Secreted Factors
CHRDL1	Matrisome-associated	Secreted Factors
CHRDL2	Matrisome-associated	Secreted Factors
CLCF1	Matrisome-associated	Secreted Factors
CNTF	Matrisome-associated	Secreted Factors
CRHBP	Matrisome-associated	Secreted Factors
CRLF1	Matrisome-associated	Secreted Factors
CRLF3	Matrisome-associated	Secreted Factors
CRNN	Matrisome-associated	Secreted Factors
CSF1	Matrisome-associated	Secreted Factors
CSF2	Matrisome-associated	Secreted Factors
CSF3	Matrisome-associated	Secreted Factors
CSH1	Matrisome-associated	Secreted Factors
CSH2	Matrisome-associated	Secreted Factors
CSHL1	Matrisome-associated	Secreted Factors
CTF1	Matrisome-associated	Secreted Factors
CX3CL1	Matrisome-associated	Secreted Factors
CXCL1	Matrisome-associated	Secreted Factors
CXCL10	Matrisome-associated	Secreted Factors
CXCL11	Matrisome-associated	Secreted Factors
CXCL12	Matrisome-associated	Secreted Factors
CXCL13	Matrisome-associated	Secreted Factors
CXCL14	Matrisome-associated	Secreted Factors
CXCL2	Matrisome-associated	Secreted Factors
CXCL3	Matrisome-associated	Secreted Factors
CXCL5	Matrisome-associated	Secreted Factors
CXCL6	Matrisome-associated	Secreted Factors
CXCL8	Matrisome-associated	Secreted Factors
CXCL9	Matrisome-associated	Secreted Factors
DHH	Matrisome-associated	Secreted Factors
EBI3	Matrisome-associated	Secreted Factors
EDA	Matrisome-associated	Secreted Factors
EGF	Matrisome-associated	Secreted Factors
EGFL6	Matrisome-associated	Secreted Factors
EGFL7	Matrisome-associated	Secreted Factors
EGFL8	Matrisome-associated	Secreted Factors
EPGN	Matrisome-associated	Secreted Factors
EPO	Matrisome-associated	Secreted Factors
EREG	Matrisome-associated	Secreted Factors
FASLG	Matrisome-associated	Secreted Factors
FGF1	Matrisome-associated	Secreted Factors
FGF10	Matrisome-associated	Secreted Factors
FGF11	Matrisome-associated	Secreted Factors
FGF12	Matrisome-associated	Secreted Factors
FGF13	Matrisome-associated	Secreted Factors
FGF14	Matrisome-associated	Secreted Factors
FGF16	Matrisome-associated	Secreted Factors
FGF17	Matrisome-associated	Secreted Factors
FGF18	Matrisome-associated	Secreted Factors
FGF19	Matrisome-associated	Secreted Factors
FGF2	Matrisome-associated	Secreted Factors
FGF20	Matrisome-associated	Secreted Factors
FGF21	Matrisome-associated	Secreted Factors
FGF22	Matrisome-associated	Secreted Factors
FGF23	Matrisome-associated	Secreted Factors
FGF3	Matrisome-associated	Secreted Factors
FGF4	Matrisome-associated	Secreted Factors
FGF5	Matrisome-associated	Secreted Factors
FGF6	Matrisome-associated	Secreted Factors
FGF7	Matrisome-associated	Secreted Factors
FGF8	Matrisome-associated	Secreted Factors
FGF9	Matrisome-associated	Secreted Factors
FGFBP1	Matrisome-associated	Secreted Factors
FGFBP2	Matrisome-associated	Secreted Factors
FGFBP3	Matrisome-associated	Secreted Factors
VEGFD	Matrisome-associated	Secreted Factors
FLG	Matrisome-associated	Secreted Factors
FLG2	Matrisome-associated	Secreted Factors
FLT3LG	Matrisome-associated	Secreted Factors
FRZB	Matrisome-associated	Secreted Factors
FST	Matrisome-associated	Secreted Factors
FSTL1	Matrisome-associated	Secreted Factors
FSTL3	Matrisome-associated	Secreted Factors
GDF1	Matrisome-associated	Secreted Factors
GDF10	Matrisome-associated	Secreted Factors
GDF11	Matrisome-associated	Secreted Factors
GDF15	Matrisome-associated	Secreted Factors
GDF2	Matrisome-associated	Secreted Factors
GDF3	Matrisome-associated	Secreted Factors
GDF5	Matrisome-associated	Secreted Factors
GDF6	Matrisome-associated	Secreted Factors
GDF7	Matrisome-associated	Secreted Factors
GDF9	Matrisome-associated	Secreted Factors
GDNF	Matrisome-associated	Secreted Factors
GH1	Matrisome-associated	Secreted Factors
GH2	Matrisome-associated	Secreted Factors
HBEGF	Matrisome-associated	Secreted Factors
HCFC1	Matrisome-associated	Secreted Factors
HCFC2	Matrisome-associated	Secreted Factors
HGF	Matrisome-associated	Secreted Factors
HGFAC	Matrisome-associated	Secreted Factors
HHIP	Matrisome-associated	Secreted Factors
HRNR	Matrisome-associated	Secreted Factors
IFNA1	Matrisome-associated	Secreted Factors
IFNA10	Matrisome-associated	Secreted Factors
IFNA13	Matrisome-associated	Secreted Factors
IFNA14	Matrisome-associated	Secreted Factors
IFNA16	Matrisome-associated	Secreted Factors
IFNA17	Matrisome-associated	Secreted Factors
IFNA2	Matrisome-associated	Secreted Factors
IFNA21	Matrisome-associated	Secreted Factors
IFNA4	Matrisome-associated	Secreted Factors
IFNA5	Matrisome-associated	Secreted Factors
IFNA6	Matrisome-associated	Secreted Factors
IFNA7	Matrisome-associated	Secreted Factors
IFNA8	Matrisome-associated	Secreted Factors
IFNB1	Matrisome-associated	Secreted Factors
IFNE	Matrisome-associated	Secreted Factors
IFNG	Matrisome-associated	Secreted Factors
IFNK	Matrisome-associated	Secreted Factors
IFNW1	Matrisome-associated	Secreted Factors
IGF1	Matrisome-associated	Secreted Factors
IGF2	Matrisome-associated	Secreted Factors
IHH	Matrisome-associated	Secreted Factors
IL10	Matrisome-associated	Secreted Factors
IL11	Matrisome-associated	Secreted Factors
IL12A	Matrisome-associated	Secreted Factors
IL12B	Matrisome-associated	Secreted Factors
IL13	Matrisome-associated	Secreted Factors
IL15	Matrisome-associated	Secreted Factors
IL16	Matrisome-associated	Secreted Factors
IL17A	Matrisome-associated	Secreted Factors
IL17B	Matrisome-associated	Secreted Factors
IL17C	Matrisome-associated	Secreted Factors
IL17D	Matrisome-associated	Secreted Factors
IL17F	Matrisome-associated	Secreted Factors
IL18	Matrisome-associated	Secreted Factors
IL19	Matrisome-associated	Secreted Factors
IL1A	Matrisome-associated	Secreted Factors
IL1B	Matrisome-associated	Secreted Factors
IL1F10	Matrisome-associated	Secreted Factors
IL36RN	Matrisome-associated	Secreted Factors
IL36A	Matrisome-associated	Secreted Factors
IL37	Matrisome-associated	Secreted Factors
IL36B	Matrisome-associated	Secreted Factors
IL36G	Matrisome-associated	Secreted Factors
IL1RN	Matrisome-associated	Secreted Factors
IL2	Matrisome-associated	Secreted Factors
IL20	Matrisome-associated	Secreted Factors
IL22	Matrisome-associated	Secreted Factors
IL23A	Matrisome-associated	Secreted Factors
IL24	Matrisome-associated	Secreted Factors
IL25	Matrisome-associated	Secreted Factors
IL26	Matrisome-associated	Secreted Factors
IL3	Matrisome-associated	Secreted Factors
IL34	Matrisome-associated	Secreted Factors
IL4	Matrisome-associated	Secreted Factors
IL5	Matrisome-associated	Secreted Factors
IL6	Matrisome-associated	Secreted Factors
IL7	Matrisome-associated	Secreted Factors
IL9	Matrisome-associated	Secreted Factors
INHA	Matrisome-associated	Secreted Factors
INHBA	Matrisome-associated	Secreted Factors
INHBB	Matrisome-associated	Secreted Factors
INHBC	Matrisome-associated	Secreted Factors
INHBE	Matrisome-associated	Secreted Factors
INS	Matrisome-associated	Secreted Factors
INS-IGF2	Matrisome-associated	Secreted Factors
INSL3	Matrisome-associated	Secreted Factors
INSL5	Matrisome-associated	Secreted Factors
INSL6	Matrisome-associated	Secreted Factors
ISM1	Matrisome-associated	Secreted Factors
ISM2	Matrisome-associated	Secreted Factors
KITLG	Matrisome-associated	Secreted Factors
LEFTY1	Matrisome-associated	Secreted Factors
LEFTY2	Matrisome-associated	Secreted Factors
LEP	Matrisome-associated	Secreted Factors
LIF	Matrisome-associated	Secreted Factors
LTA	Matrisome-associated	Secreted Factors
LTB	Matrisome-associated	Secreted Factors
MDK	Matrisome-associated	Secreted Factors
MEGF10	Matrisome-associated	Secreted Factors
MEGF11	Matrisome-associated	Secreted Factors
MEGF6	Matrisome-associated	Secreted Factors
MEGF8	Matrisome-associated	Secreted Factors
MEGF9	Matrisome-associated	Secreted Factors
MST1	Matrisome-associated	Secreted Factors
MST1L	Matrisome-associated	Secreted Factors
MSTN	Matrisome-associated	Secreted Factors
NGF	Matrisome-associated	Secreted Factors
NODAL	Matrisome-associated	Secreted Factors
NRG1	Matrisome-associated	Secreted Factors
NRG2	Matrisome-associated	Secreted Factors
NRG3	Matrisome-associated	Secreted Factors
NRG4	Matrisome-associated	Secreted Factors
NRTN	Matrisome-associated	Secreted Factors
NTF3	Matrisome-associated	Secreted Factors
NTF4	Matrisome-associated	Secreted Factors
OSM	Matrisome-associated	Secreted Factors
PDGFA	Matrisome-associated	Secreted Factors
PDGFB	Matrisome-associated	Secreted Factors
PDGFC	Matrisome-associated	Secreted Factors
PDGFD	Matrisome-associated	Secreted Factors
PF4	Matrisome-associated	Secreted Factors
PF4V1	Matrisome-associated	Secreted Factors
PGF	Matrisome-associated	Secreted Factors
PIK3IP1	Matrisome-associated	Secreted Factors
PPBP	Matrisome-associated	Secreted Factors
PRL	Matrisome-associated	Secreted Factors
PSPN	Matrisome-associated	Secreted Factors
PTN	Matrisome-associated	Secreted Factors
RPTN	Matrisome-associated	Secreted Factors
S100A1	Matrisome-associated	Secreted Factors
S100A10	Matrisome-associated	Secreted Factors
S100A11	Matrisome-associated	Secreted Factors
S100A12	Matrisome-associated	Secreted Factors
S100A13	Matrisome-associated	Secreted Factors
S100A14	Matrisome-associated	Secreted Factors
S100A16	Matrisome-associated	Secreted Factors
S100A2	Matrisome-associated	Secreted Factors
S100A3	Matrisome-associated	Secreted Factors
S100A4	Matrisome-associated	Secreted Factors
S100A5	Matrisome-associated	Secreted Factors
S100A6	Matrisome-associated	Secreted Factors
S100A7	Matrisome-associated	Secreted Factors
S100A7A	Matrisome-associated	Secreted Factors
S100A7L2	Matrisome-associated	Secreted Factors
S100A8	Matrisome-associated	Secreted Factors
S100A9	Matrisome-associated	Secreted Factors
S100B	Matrisome-associated	Secreted Factors
S100G	Matrisome-associated	Secreted Factors
S100P	Matrisome-associated	Secreted Factors
S100Z	Matrisome-associated	Secreted Factors
SCUBE1	Matrisome-associated	Secreted Factors
SCUBE2	Matrisome-associated	Secreted Factors
SCUBE3	Matrisome-associated	Secreted Factors
SFRP1	Matrisome-associated	Secreted Factors
SFRP2	Matrisome-associated	Secreted Factors
SFRP4	Matrisome-associated	Secreted Factors
SFRP5	Matrisome-associated	Secreted Factors
SHH	Matrisome-associated	Secreted Factors
TCHH	Matrisome-associated	Secreted Factors
TCHHL1	Matrisome-associated	Secreted Factors
TDGF1	Matrisome-associated	Secreted Factors
TGFA	Matrisome-associated	Secreted Factors
TGFB1	Matrisome-associated	Secreted Factors
TGFB2	Matrisome-associated	Secreted Factors
TGFB3	Matrisome-associated	Secreted Factors
THPO	Matrisome-associated	Secreted Factors
TNF	Matrisome-associated	Secreted Factors
TNFSF10	Matrisome-associated	Secreted Factors
TNFSF11	Matrisome-associated	Secreted Factors
TNFSF12	Matrisome-associated	Secreted Factors
TNFSF13	Matrisome-associated	Secreted Factors
TNFSF13B	Matrisome-associated	Secreted Factors
TNFSF14	Matrisome-associated	Secreted Factors
TNFSF15	Matrisome-associated	Secreted Factors
TNFSF18	Matrisome-associated	Secreted Factors
TNFSF4	Matrisome-associated	Secreted Factors
TNFSF8	Matrisome-associated	Secreted Factors
TNFSF9	Matrisome-associated	Secreted Factors
TPO	Matrisome-associated	Secreted Factors
VEGFA	Matrisome-associated	Secreted Factors
VEGFB	Matrisome-associated	Secreted Factors
VEGFC	Matrisome-associated	Secreted Factors
VWC2	Matrisome-associated	Secreted Factors
VWC2L	Matrisome-associated	Secreted Factors
WFIKKN1	Matrisome-associated	Secreted Factors
WFIKKN2	Matrisome-associated	Secreted Factors
WIF1	Matrisome-associated	Secreted Factors
WNT1	Matrisome-associated	Secreted Factors
WNT10A	Matrisome-associated	Secreted Factors
WNT10B	Matrisome-associated	Secreted Factors
WNT11	Matrisome-associated	Secreted Factors
WNT16	Matrisome-associated	Secreted Factors
WNT2	Matrisome-associated	Secreted Factors
WNT2B	Matrisome-associated	Secreted Factors
WNT3	Matrisome-associated	Secreted Factors
WNT3A	Matrisome-associated	Secreted Factors
WNT4	Matrisome-associated	Secreted Factors
WNT5A	Matrisome-associated	Secreted Factors
WNT5B	Matrisome-associated	Secreted Factors
WNT6	Matrisome-associated	Secreted Factors
WNT7A	Matrisome-associated	Secreted Factors
WNT7B	Matrisome-associated	Secreted Factors
WNT8A	Matrisome-associated	Secreted Factors
WNT8B	Matrisome-associated	Secreted Factors
WNT9A	Matrisome-associated	Secreted Factors
WNT9B	Matrisome-associated	Secreted Factors
XCL1	Matrisome-associated	Secreted Factors
XCL2	Matrisome-associated	Secreted Factors
ZFP91	Matrisome-associated	Secreted Factors
