# Supplementary material for: Integrative evaluation and experimental validation of the immune-modulating potential of dysregulated extracellular matrix genes in high-grade serous ovarian cancer prognosis
Source: Cancer Cell Int. 2023 Sep 30;23:223. doi: 10.1186/s12935-023-03061-y (PMC10543838; doi:10.1186/s12935-023-03061-y)
Supplement: Supplementary file 4 — Supplementary Material 4 [file 12935_2023_3061_MOESM4_ESM.xlsx]

## Sheet: Sheet1
Supplementary Table 4:The forward and reverse primers for qRT-PCR.
Symbols	Forward (5’- to 3’-)	Reverse (5’- to 3’-)
NYX	ATCTGCTGCTCAACGACAACCTG	GCCCTCCATCCAGTCCCTCAG
COL8A2	GCTGGCTTAGGCAAACCTG	GGACTCCCACACCGTCTACT
CST6	TACTTCCTGACGATGGAGATGG	GAGTTCTGCCAGGGAACCAC
CXCL11	GACGCTGTCTTTGCATAGGC	GGATTTAGGCATCGTTGTCCTTT
CXCL13	GCTTGAGGTGTAGATGTGTCC	CCCACGGGGCAAGATTTGAA
HCFC2	CAACTGGAGGCGAGTTTCTTC	CCGTGTTGTAGACGTGCAG
LOXL4	TCGTGGCTACCTTTCTGAAAC	GTGGCCCTCATACTTCACCTC
LTA	CATCTACTTCGTCTACTCCCAGG	CCCCGTGGTACATCGAGTG
PAPPA	ACAAAGACCCACGCTACTTTTT	CATGAACTGCCCATCATAGGTG
PLXNA1	CGTGCTGTTCACTGTGTTCG	ACTGGATGCGCTCCTTAATCT
SERPINA10	TGAGGCACGATGGCAACAT	GAGCCCTCTCTTGATCTGGG
TGM7	TTGCGGCTTGAGTCTGTCG	GTGATGTGGTCGTTCTGGGAC
WNT9A	CCACCGTGAGAAGAACTGC	GCCTGCACTCCACATAGCA
MGP	TCCGAGAACGCTCTAAGCCT	GCAAAGTCTGTAGTCATCACAGG
FAP	ATGAGCTTCCTCGTCCAATTCA	AGACCACCAGAGAGCATATTTTG
GAPDH	AACGGATTTGGTCGTATTGG	TTGATTTTGGAGGGATCTCG
