# Supplementary material for: Integrative evaluation and experimental validation of the immune-modulating potential of dysregulated extracellular matrix genes in high-grade serous ovarian cancer prognosis
Source: Cancer Cell Int. 2023 Sep 30;23:223. doi: 10.1186/s12935-023-03061-y (PMC10543838; doi:10.1186/s12935-023-03061-y)
Supplement: Supplementary file 5 — Supplementary Material 5 [file 12935_2023_3061_MOESM5_ESM.xlsx]

## Sheet: Sheet1
Supplementary Table 6:Gene list and coefficient
Symbols	coefficient
COL8A2	0.0837755
CST6	0.0495819
WNT9A	0.0396748
PLXNA1	0.0251698
LOXL4	0.0201918
MGP	0.016216
HCFC2	0.0154658
PAPPA	0.00263737
LTA	-0.00761503
NYX	-0.0637971
TGM7	-0.0718499
CXCL11	-0.090057
CXCL13	-0.111343
SERPINA10	-0.138785
