# Supplementary material for: Integrative evaluation and experimental validation of the immune-modulating potential of dysregulated extracellular matrix genes in high-grade serous ovarian cancer prognosis
Source: Cancer Cell Int. 2023 Sep 30;23:223. doi: 10.1186/s12935-023-03061-y (PMC10543838; doi:10.1186/s12935-023-03061-y)
Supplement: Supplementary file 6 — Supplementary Material 6 [file 12935_2023_3061_MOESM6_ESM.xlsx]

## Sheet: Sheet1
Supplementary Table 5:The prognostic values of 71 ECM genes in HGSOC patients
Symbols	GSE140082		GSE30161		GSE32062		GSE9891		ICGC: OV-AU		TCGA-OV		meta-Data
	HR	P Value	HR	P Value	HR	P Value	HR	P Value	HR	P Value	HR	P Value	HR	P Value
ADAMTS15	1.0876	0.496085	0.457138	0.0735044	1.16814	0.0570638	1.17915	0.0405862	1.27331	0.0189618	1.04157	0.394429	1.09384	0.00783686
ADAMTSL1	1.11014	0.207378	0.524863	0.114591	1.06742	0.305565	1.73276	0.00102305	385.501	0.00212302	1.15552	0.065118	1.13067	0.00124563
ADAMTSL4	1.41583	0.000155619	1.16804	0.362455	0.939193	0.455627	2.64391	0.00846776	1.0419	0.79616	1.1304	0.0970943	1.1285	0.0036173
ADIPOQ	1.02439	0.746622	1.72155	0.0570545	1.05419	0.26785	1.16799	0.0178214	1.28383	0.0309734	0.999606	0.995406	1.08011	0.00582468
AEBP1	1.224	0.0876422	1.28915	0.069185	1.05095	0.334626	1.13168	0.131751	1.13753	0.070238	1.06628	0.139953	1.10339	0.000390333
ANGPTL2	1.16408	0.094498	1.08191	0.659703	1.12566	0.0964908	1.26727	0.0244132	1.37699	0.0101677	1.04651	0.468796	1.1386	0.000186964
ASPN	1.17281	0.0789894	0.763201	0.337112	1.04864	0.236417	1.18638	0.000568378	1.352	0.0032432	1.03438	0.427498	1.09218	0.000169625
C1QTNF3	1.07557	0.325277	2.85706	0.00142952	1.07876	0.273149	1.26121	0.00512461	1.24801	0.00862981	1.09938	0.0643372	1.14135	6.93233e-06
CCL13	0.852736	0.0343688	0.558751	0.131904	0.840473	5.3182e-05	0.665098	0.0310581	0.875628	0.212918	0.905479	0.0820336	0.85406	8.46276e-08
CCL17	1.16767	0.460123	0.379716	0.0363717	0.880014	0.0772087	0.406586	0.131127	0.558589	0.264745	0.883392	0.0844468	0.851644	0.00246899
CCL28	1.29187	0.0309654	1.56659	0.162652	1.12438	0.0797326	1.16494	0.0548943	1.20228	0.0829873	1.06798	0.250513	1.13765	0.000183977
CILP2	0.977307	0.887354	1.51787	0.122004	1.09357	0.279921	1.18353	0.0965432	1.1585	0.0948427	1.14583	0.0163518	1.1435	0.000325571
COL10A1	1.17551	0.0219405	1.17537	0.408113	1.05422	0.173621	1.11171	0.0963469	1.30036	0.000157907	1.03188	0.330263	1.08626	9.21936e-05
COL11A1	1.16894	0.0369558	1.05389	0.646669	1.04546	0.118176	1.15149	0.00060326	1.29223	0.000483893	1.03496	0.248712	1.08037	6.06834e-06
COL13A1	0.959351	0.610482	0.509002	0.0908231	1.10641	0.034606	1.17176	0.0202825	1.80931	0.00394308	1.01283	0.794322	1.05753	0.0442416
COL3A1	1.201	0.315362	1.18974	0.0927894	1.06288	0.194281	1.22572	0.0325537	1.10361	0.0980249	1.03884	0.312066	1.09387	0.000543475
COL5A1	1.4445	0.0010791	1.19043	0.0872378	1.06487	0.193724	1.1646	0.0235344	1.19777	0.0356139	1.04917	0.216736	1.12074	6.27672e-06
COL5A2	1.34417	0.00553651	1.17433	0.267585	1.06458	0.201187	1.19624	0.00907165	1.22045	0.0161623	1.0481	0.243665	1.11759	1.72496e-05
COL5A3	0.94764	0.476464	1.53485	0.0680038	1.05074	0.356754	1.53059	0.00306317	1.28479	0.0486097	1.00978	0.836708	1.07708	0.0130009
COL8A1	1.45287	0.0372226	1.19751	0.0994335	1.04256	0.326447	1.09544	0.111411	1.31665	0.00487009	1.06285	0.144569	1.1048	8.90281e-05
COL8A2	1.04287	0.739986	1.30403	0.43968	0.996727	0.956853	1.15307	0.0633007	1.26568	0.00991885	1.16214	0.00331236	1.11872	0.000509819
CRISPLD2	1.09699	0.199389	0.71722	0.450369	1.1	0.0406288	1.24171	0.00172447	1.27982	0.0517583	1.06323	0.223466	1.10393	0.000213761
CSF2	0.645783	0.0229344	0.554885	0.0666783	0.678731	0.00305393	1.30358	0.57058	0.403278	0.181954	0.980378	0.920335	0.788849	0.00127041
CST6	1.16029	0.0275371	0.51295	0.136941	1.07957	0.199779	1.21202	0.0461899	1.02882	0.748068	1.10983	0.0196442	1.09379	0.00110922
CTHRC1	1.35368	0.0143914	1.32121	0.0362421	1.06495	0.227536	1.15184	0.048402	1.13417	0.0626148	1.06282	0.172086	1.12138	3.09782e-05
CXCL10	0.89336	0.0729282	0.889012	0.409095	0.908015	0.010206	1.02757	0.591334	0.910823	0.136416	0.927724	0.0181011	0.931749	0.000303756
CXCL11	0.856382	0.0829054	0.755937	0.562569	0.917486	0.0239575	0.989427	0.826714	0.900741	0.191998	0.887807	0.000795684	0.909872	1.50435e-05
CXCL13	0.794317	0.0133458	1.02275	0.945289	0.90645	0.0103675	0.993736	0.906153	0.488866	0.0239896	0.871772	0.000328708	0.890214	9.63963e-07
CXCL14	1.18795	0.0178985	1.21842	0.15663	1.04132	0.220043	1.12755	0.0134225	1.16694	0.00693292	1.04913	0.118948	1.08398	1.43068e-05
CXCL2	0.817618	0.0148434	1.19641	0.419528	0.906279	0.0198475	0.937633	0.327708	0.842842	0.070233	0.979413	0.617372	0.928539	0.00282893
ELN	1.1557	0.134835	1.87021	0.00346106	0.997198	0.97873	1.36364	0.00472507	1.11357	0.215725	1.08467	0.070436	1.13158	0.00018632
FAM20C	1.34903	0.00806617	1.46982	0.281142	0.968493	0.706716	1.10398	0.358217	1.37952	0.025265	1.14357	0.0353182	1.12574	0.00235611
FASLG	0.956358	0.66146	0.568432	0.0902915	0.869293	0.00778137	1.11303	0.734465	0.705085	0.0996887	0.887675	0.203502	0.887238	0.00257393
FBLN2	1.25518	0.0103662	0.64609	0.212585	1.06781	0.182618	1.55436	9.1878e-05	1.40048	0.00279722	1.07856	0.0759557	1.13315	7.75931e-06
FBN1	1.19216	0.0984933	1.50772	0.133273	1.07133	0.186308	1.14363	0.0771206	1.39278	0.00204011	1.09013	0.0843165	1.13058	3.86229e-05
FN1	1.24911	0.366644	1.21528	0.0403362	1.01438	0.76325	1.16495	0.0513905	1.11152	0.081051	1.05534	0.158754	1.08407	0.00190966
FSTL1	1.16421	0.0535745	0.854238	0.595074	1.11324	0.157373	1.34489	0.0182323	1.17269	0.0977304	1.07167	0.27863	1.12164	0.000708543
FSTL3	1.18081	0.0666427	0.652462	0.0886772	1.07852	0.361474	1.85622	0.0166333	1.13482	0.270373	1.15943	0.0270163	1.12165	0.00282628
HCFC2	1.27893	0.143785	1.57933	0.242007	1.16724	0.311308	1.58486	0.048321	2.08486	0.00465144	1.27313	0.079113	1.32916	0.000123628
HSPG2	1.0178	0.839682	0.702136	0.13602	1.24082	0.0961135	1.41578	0.0701552	1.14332	0.234089	1.11599	0.048011	1.10914	0.00701658
IFNG	0.991543	0.977294	0.331504	0.00968561	0.834164	0.00221464	0.890533	0.523362	0.626979	0.0489285	0.739462	0.0165115	0.799766	9.18359e-06
IGF1	1.25178	0.0538283	1.01495	0.956832	0.96366	0.51778	1.19052	0.017341	1.22502	0.0979168	1.08305	0.232512	1.08694	0.0100457
IL12B	0.453121	0.0608705	0.244897	0.0943654	0.644772	0.0543636	1.75919	0.435929	0.0584511	0.0981929	0.459336	0.101242	0.622511	0.00190855
IL17D	1.04195	0.574538	1.91593	0.0687339	1.28269	0.00787679	1.5402	0.0721275	1.02156	0.919001	0.937337	0.592006	1.10605	0.0175428
LAMB1	1.38955	0.0446993	1.62559	0.0155657	1.06197	0.427792	1.22674	0.0262699	1.19959	0.120886	1.06357	0.319091	1.15353	0.000231255
LOXL4	2.04723	0.00105815	1.04335	0.836452	0.971871	0.646708	1.02853	0.822204	1.32364	0.023456	1.13089	0.0122915	1.11146	0.00337348
LTA	0.820234	0.082274	0.478242	0.0787104	0.729947	0.0483772	1.1663	0.775839	0.793565	0.184316	0.770196	0.00763446	0.788513	7.0185e-05
MATN3	1.25468	0.0520141	0.854507	0.745562	1.05818	0.242472	1.65246	0.00297875	1.53271	0.00332999	1.11616	0.100134	1.15485	3.30256e-05
MFAP4	1.51939	0.00383717	1.23602	0.202442	1.07021	0.0933468	1.43303	0.000160985	1.09656	0.116129	1.08316	0.0297462	1.14065	8.51249e-08
MGP	1.21736	0.211017	1.49236	0.00583486	1.01136	0.857757	0.985682	0.869233	1.22565	0.0566774	1.10069	0.0873514	1.09618	0.00763612
MMP11	1.14056	0.206765	0.501042	0.0170614	1.08333	0.0459797	1.23353	0.000894406	1.14777	0.00682745	1.0042	0.892651	1.07064	0.00143586
MUC13	0.621466	0.0412439	0.431608	0.0157512	1.07273	0.369637	0.377377	0.0577062	1.05835	0.884481	0.889949	0.282689	0.871465	0.0204196
NYX	0.724217	0.0543263	0.621531	0.0977417	0.85727	0.293909	0.64571	0.158495	5.98534	0.809954	0.115419	0.0177333	0.737405	0.000679936
PAPPA	1.35724	0.0255294	0.956135	0.882857	1.08299	0.476806	1.29161	0.555934	22.1658	0.0463623	1.2524	0.0672926	1.19342	0.00707003
PDGFA	1.32227	0.00690228	1.30635	0.422268	1.19764	0.0669491	1.19749	0.113642	1.48866	0.00915957	1.0207	0.777908	1.17148	0.000190348
PLXNA1	1.3425	0.0752152	0.597951	0.136273	1.41087	0.0104158	1.52809	0.0414872	1.14177	0.388421	1.19905	0.0229995	1.21729	0.00022318
PODN	1.34288	0.0695594	0.565888	0.0968088	1.046	0.361573	1.38891	0.0293082	1.21099	0.058289	1.0837	0.0977104	1.09857	0.00236847
SEMA3D	1.17672	0.240311	0.335462	0.0543077	1.07839	0.0516444	1.35171	0.035897	2.41055	0.00152579	1.11834	0.0784125	1.11207	0.000424756
SEMA4F	0.993239	0.93304	0.743243	0.469621	1.13475	0.289133	1.88239	0.0111094	1.46547	0.0525671	1.2269	0.0573863	1.1242	0.0106453
SERPINA10	0.546012	0.0393168	0.431277	0.0592916	0.87394	0.212607	0.997661	0.996002	0.0106012	0.36212	0.0359536	0.00824733	0.704352	0.000556957
SERPINF1	1.73519	0.0372385	1.17479	0.483406	1.05908	0.285641	1.15014	0.0712967	1.15354	0.0703697	1.02149	0.628367	1.09975	0.00165638
SERPINI2	0.902865	0.153816	0.650448	0.419584	0.895533	0.0206483	0.791568	0.0416363	0.502405	0.0796269	0.942937	0.235411	0.89263	0.000119484
SFRP2	1.12077	0.0736988	1.17711	0.400942	1.05214	0.100663	1.09633	0.0146045	1.13052	0.00660171	1.03803	0.112981	1.07075	1.26266e-05
SPARC	1.29308	0.0734882	1.52324	0.0123359	1.08407	0.209108	1.25273	0.0370276	1.13894	0.0744001	1.02787	0.611242	1.13089	0.000238453
SPOCK1	1.07715	0.275307	0.806013	0.646492	1.01171	0.789565	1.20753	0.00931239	8.52708	0.000230608	1.08149	0.0980511	1.08332	0.00232193
SVEP1	1.13469	0.0552467	0.742645	0.32092	1.01866	0.729795	1.26599	0.00707826	1.72682	0.0107282	1.10936	0.0856439	1.10624	0.00047942
TGFB3	1.15864	0.037651	0.516901	0.103033	1.03142	0.61923	1.45974	0.00853321	1.31169	0.0260843	1.06596	0.307958	1.09423	0.00349404
TGM7	0.673763	0.0785378	0.592649	0.213562	0.762378	0.00816064	0.64912	0.507365	0.591342	0.679958	0.758939	0.0210533	0.750213	6.4941e-05
TIMP3	1.15658	0.208023	1.14191	0.377043	1.04949	0.355906	1.29002	0.00010447	1.34405	0.000186052	1.12743	0.0106397	1.15438	2.38677e-07
VWA3A	0.963916	0.607615	0.341683	0.00656147	0.891381	0.00617268	0.496336	0.0385395	0.755397	0.227167	1.01047	0.819528	0.91315	0.00129746
WNT9A	1.09108	0.528238	0.786909	0.534498	1.17699	0.0882427	1.61217	0.023929	1.26443	0.113111	1.21891	0.00442994	1.19713	0.000128567
