# Supplementary material for: Integrative evaluation and experimental validation of the immune-modulating potential of dysregulated extracellular matrix genes in high-grade serous ovarian cancer prognosis
Source: Cancer Cell Int. 2023 Sep 30;23:223. doi: 10.1186/s12935-023-03061-y (PMC10543838; doi:10.1186/s12935-023-03061-y)
Supplement: Supplementary file 7 — Supplementary Material 7 [file 12935_2023_3061_MOESM7_ESM.xlsx]

## Sheet: Sheet1
Supplementary Table 1. Summary of HGSOC datasets used in the study.
Accession	GSE140082	GSE18520	GSE30161	GSE32062	GSE40595	GSE9891	ICGC: OV-AU	TCGA-OV
Type	Patient	Patient	Patient	Patient	Patient	Patient	Patient	Patient
Platform	Illumina HumanHT-12	HG-U133_Plus_2	HG-U133_Plus_2	Agilent-014850	HG-U133_Plus_2	HG-U133_Plus_2	HiSeq2000	Illumina RNAseq
GPL	GPL14951	GPL570	GPL570	GPL6480	GPL570	GPL570	NA	NA
PMID	28159814	19962670	22348014	22241791	23824740	18698038	NA	NA
Number of samples	272	63	46	259	38	214	81	358
Tumor	272	53	46	259	32	214	81	358
Normal	0	10	0	0	6	0	0	0
Survival	Yes	No	Yes	Yes	No	Yes	Yes	Yes
OS	272	NA	46	259	NA	214	81	358
RFS	272	NA	43	259	NA	211	81	358
